# Supplementary material for: Integrative network-based approach identifies key genetic elements in breast invasive carcinoma
Source: BMC Genomics. 2015 May 26;16(Suppl 5):S2. doi: 10.1186/1471-2164-16-S5-S2 (PMC4460623; doi:10.1186/1471-2164-16-S5-S2)
Supplement: Additional file S1 — TCGA barcodes of the samples considered in our analysis. We selected only normal and tumor samples from the TCGA portal where all four datasets have been measured. [file 1471-2164-16-S5-S2-S1.xls]

## Sheet: Sheet1
Sample type	TCGA barcode
Tumor	TCGA-A7-A0DB-01A
Tumor	TCGA-AN-A0AT-01A
Tumor	TCGA-AO-A03V-01A
Tumor	TCGA-BH-A0BG-01A
Tumor	TCGA-BH-A0C7-01A
Tumor	TCGA-BH-A0DL-01A
Tumor	TCGA-BH-A0H5-01A
Tumor	TCGA-AR-A0TY-01A
Tumor	TCGA-AO-A12F-01A
Tumor	TCGA-C8-A12Q-01A
Tumor	TCGA-C8-A131-01A
Tumor	TCGA-D8-A140-01A
Tumor	TCGA-E2-A14R-01A
Tumor	TCGA-E2-A15O-01A
Tumor	TCGA-A2-A04N-01A
Tumor	TCGA-BH-A0BL-01A
Tumor	TCGA-A2-A0CL-01A
Tumor	TCGA-AO-A12H-01A
Tumor	TCGA-C8-A12T-01A
Tumor	TCGA-C8-A132-01A
Tumor	TCGA-D8-A141-01A
Tumor	TCGA-E2-A14T-01A
Tumor	TCGA-E2-A15P-01A
Tumor	TCGA-A2-A04U-01A
Tumor	TCGA-BH-A0BP-01A
Tumor	TCGA-A2-A0CS-01A
Tumor	TCGA-BH-A0DX-01A
Tumor	TCGA-B6-A0IH-01A
Tumor	TCGA-BH-A0W7-01A
Tumor	TCGA-C8-A12K-01A
Tumor	TCGA-C8-A12U-01A
Tumor	TCGA-C8-A134-01A
Tumor	TCGA-D8-A142-01A
Tumor	TCGA-E2-A14X-01A
Tumor	TCGA-E2-A15R-01A
Tumor	TCGA-A2-A04W-01A
Tumor	TCGA-BH-A0BQ-01A
Tumor	TCGA-A2-A0CV-01A
Tumor	TCGA-BH-A0E9-01A
Tumor	TCGA-B6-A0RH-01A
Tumor	TCGA-B6-A0WS-01A
Tumor	TCGA-C8-A12L-01A
Tumor	TCGA-C8-A12V-01A
Tumor	TCGA-C8-A135-01A
Tumor	TCGA-D8-A143-01A
Tumor	TCGA-E2-A14Z-01A
Tumor	TCGA-E2-A15S-01A
Tumor	TCGA-BH-A0AV-01A
Tumor	TCGA-A2-A0CW-01A
Tumor	TCGA-BH-A0EA-01A
Tumor	TCGA-B6-A0RQ-01A
Tumor	TCGA-B6-A0X0-01A
Tumor	TCGA-C8-A12M-01A
Tumor	TCGA-C8-A12W-01A
Tumor	TCGA-C8-A137-01A
Tumor	TCGA-D8-A145-01A
Tumor	TCGA-E2-A154-01A
Tumor	TCGA-E2-A15T-01A
Tumor	TCGA-BH-A0B0-01A
Tumor	TCGA-BH-A0BR-01A
Tumor	TCGA-A2-A0D3-01A
Tumor	TCGA-BH-A0EI-01A
Tumor	TCGA-A1-A0SD-01A
Tumor	TCGA-E2-A10A-01A
Tumor	TCGA-C8-A12N-01A
Tumor	TCGA-C8-A12X-01A
Tumor	TCGA-C8-A138-01A
Tumor	TCGA-D8-A146-01A
Tumor	TCGA-E2-A159-01A
Tumor	TCGA-BH-A0B7-01A
Tumor	TCGA-BH-A0BW-01A
Tumor	TCGA-A7-A0DA-01A
Tumor	TCGA-A2-A0ES-01A
Tumor	TCGA-A2-A0T3-01A
Tumor	TCGA-AO-A12A-01A
Tumor	TCGA-C8-A12O-01A
Tumor	TCGA-C8-A12Z-01A
Tumor	TCGA-D8-A13Y-01A
Tumor	TCGA-D8-A147-01A
Tumor	TCGA-E2-A15D-01A
Tumor	TCGA-BH-A0DE-01A
Tumor	TCGA-A2-A0EW-01A
Tumor	TCGA-AR-A0TS-01A
Tumor	TCGA-AO-A12D-01A
Tumor	TCGA-C8-A12P-01A
Tumor	TCGA-C8-A130-01A
Tumor	TCGA-D8-A13Z-01A
Tumor	TCGA-E2-A14O-01A
Tumor	TCGA-E2-A15F-01A
Tumor	TCGA-AR-A1AH-01A
Tumor	TCGA-BH-A18I-01A
Tumor	TCGA-BH-A18R-01A
Tumor	TCGA-E2-A14Q-01A
Tumor	TCGA-E2-A155-01A
Tumor	TCGA-E2-A15L-01A
Tumor	TCGA-BH-A0BO-01A
Tumor	TCGA-BH-A18J-01A
Tumor	TCGA-BH-A18S-01A
Tumor	TCGA-E2-A14S-01A
Tumor	TCGA-E2-A156-01A
Tumor	TCGA-E2-A15M-01A
Tumor	TCGA-BH-A0C1-01A
Tumor	TCGA-BH-A18K-01A
Tumor	TCGA-BH-A18T-01A
Tumor	TCGA-E2-A14V-01A
Tumor	TCGA-E2-A158-01A
Tumor	TCGA-BH-A0DO-01A
Tumor	TCGA-BH-A18L-01A
Tumor	TCGA-BH-A18U-01A
Tumor	TCGA-E2-A14W-01A
Tumor	TCGA-E2-A15A-01A
Tumor	TCGA-BH-A0DT-01A
Tumor	TCGA-BH-A18M-01A
Tumor	TCGA-BH-A18V-01A
Tumor	TCGA-E2-A14Y-01A
Tumor	TCGA-E2-A15C-01A
Tumor	TCGA-BH-A18F-01A
Tumor	TCGA-C8-A12Y-01A
Tumor	TCGA-E2-A150-01A
Tumor	TCGA-BH-A18N-01A
Tumor	TCGA-E2-A15E-01A
Tumor	TCGA-BH-A18G-01A
Tumor	TCGA-BH-A18P-01A
Tumor	TCGA-C8-A133-01A
Tumor	TCGA-E2-A152-01A
Tumor	TCGA-E2-A15G-01A
Tumor	TCGA-BH-A18H-01A
Tumor	TCGA-BH-A18Q-01A
Tumor	TCGA-E2-A14P-01A
Tumor	TCGA-E2-A153-01A
Tumor	TCGA-E2-A15H-01A
Normal	TCGA-BH-A0DL-11A
Normal	TCGA-BH-A0H5-11A
Normal	TCGA-BH-A0BQ-11A
Normal	TCGA-BH-A0B7-11A
Normal	TCGA-BH-A0BW-11A
Normal	TCGA-BH-A18N-11A
Normal	TCGA-E2-A158-11A
Normal	TCGA-BH-A18P-11A
Normal	TCGA-BH-A0DO-11A
Normal	TCGA-BH-A18Q-11A
Normal	TCGA-BH-A0DT-11A
Normal	TCGA-BH-A18R-11A
Normal	TCGA-E2-A15M-11A
Normal	TCGA-BH-A18J-11A
Normal	TCGA-BH-A18S-11A
Normal	TCGA-BH-A18L-11A
Normal	TCGA-BH-A18M-11A
Normal	TCGA-E2-A153-11A
Normal	TCGA-BH-A18K-11A
Normal	TCGA-BH-A18U-11A
